# Supplementary material for: How do high-performance work systems affect work fatigue: The mediating effect of job responsibility and role overload
Source: PLoS One. 2022 Jul 6;17(7):e0269452. doi: 10.1371/journal.pone.0269452 (PMC9258864; doi:10.1371/journal.pone.0269452)
Supplement: S1 Data — (XLSX) [file pone.0269452.s001.xlsx]

## Sheet: DATA
ID	gender	age	tenure	edu	H1	H2	H3	H4	H5	H6	H7	H8	H9	H10	H11	H12	H13	H14	H15	H16	H17	H18	H19	H20	H21	H22	H23	H24	RO1	RO2	RO3	RO4	RO5	JR1	JR2	JR3	JF1	JF2	JF3	JF4	JF5	JF6	JF7	JF8	JF9	JF10	JF11	JF12	JF13
1	1	1	1	4	5	5	5	5	5	5	5	5	5	5	5	5	5	5	5	5	5	5	5	5	5	5	5	5	5	5	5	5	5	5	5	5	5	5	5	5	5	5	5	5	5	5	5	5	5
2	2	1	1	3	4	4	5	5	4	5	5	4	4	5	4	4	4	4	4	4	4	4	4	4	4	4	4	4	5	4	4	4	4	4	4	4	3	4	3	3	4	4	4	4	3	4	4	3	4
3	2	1	1	1	5	5	4	4	4	4	4	5	5	5	4	4	4	5	5	4	4	4	4	4	4	4	4	4	4	4	3	4	4	4	4	4	4	4	4	4	3	4	4	3	4	3	4	4	4
4	1	1	2	2	4	4	4	4	4	4	4	4	4	4	4	4	4	4	4	4	4	4	4	4	4	4	4	4	4	5	4	4	4	4	5	5	4	4	4	5	5	5	5	5	5	5	4	4	4
5	2	1	1	2	3	3	3	3	3	3	3	3	3	3	3	3	3	3	3	3	3	3	3	3	3	3	3	3	3	3	4	4	4	2	2	2	3	3	3	2	3	3	3	3	3	3	3	3	3
6	2	1	1	3	3	4	4	4	3	3	4	4	4	4	3	3	4	4	3	3	3	3	3	3	3	3	3	3	4	3	3	4	4	3	3	4	4	4	4	4	4	3	4	3	3	3	4	3	3
7	2	1	1	3	3	4	4	3	4	4	4	4	4	4	4	4	4	4	4	4	4	4	4	4	4	4	4	4	4	4	3	3	3	4	4	4	4	5	4	5	5	4	4	4	4	4	4	4	4
8	1	1	1	2	4	5	5	5	5	4	4	4	5	5	4	5	5	5	5	5	5	5	5	5	5	5	5	5	4	4	5	5	5	5	4	4	5	4	4	4	4	5	5	5	4	5	4	4	5
9	1	2	1	3	3	4	4	4	4	4	4	4	4	4	4	4	4	4	4	4	4	4	4	4	4	4	4	4	4	4	3	3	3	3	4	4	4	4	4	3	4	4	3	4	4	4	3	4	3
10	2	1	1	3	4	3	4	3	3	3	3	3	3	3	3	3	3	3	3	3	3	3	3	3	3	3	3	3	4	4	4	4	4	4	3	3	3	2	3	3	3	3	3	3	3	3	3	3	3
11	2	4	1	3	3	3	3	3	3	3	3	3	3	3	3	3	3	3	3	3	3	3	3	3	3	3	3	3	3	4	3	3	3	4	4	4	2	1	1	2	2	1	2	2	2	1	2	1	1
12	1	2	2	2	3	4	3	4	3	4	3	4	3	4	3	4	3	3	3	3	3	3	3	3	3	3	3	3	3	3	3	3	3	2	2	3	2	3	2	2	3	3	2	2	3	3	2	2	2
13	1	1	2	2	4	4	3	3	4	4	4	4	4	4	4	4	4	4	4	4	4	4	4	4	4	4	4	4	4	4	4	4	4	4	4	4	4	4	4	4	4	4	4	4	4	4	4	4	4
14	2	1	1	3	3	4	4	4	4	3	3	3	3	3	3	3	3	3	3	3	3	3	3	3	3	3	3	3	3	3	3	3	4	3	3	3	3	4	3	4	4	3	3	4	4	3	3	3	3
15	1	1	1	2	4	4	4	4	4	4	3	4	3	3	4	4	3	4	3	4	4	4	4	4	4	4	4	4	4	4	3	4	4	3	4	4	4	4	3	3	3	3	3	4	3	3	3	3	3
16	1	1	1	2	3	4	4	4	4	3	3	3	3	3	3	3	3	3	3	3	3	3	3	3	3	3	3	3	4	3	3	4	3	3	3	4	3	3	3	4	4	4	3	3	3	3	3	3	3
17	1	2	2	2	4	3	3	4	3	3	3	3	3	4	4	3	3	3	3	3	3	3	4	4	4	4	3	4	3	4	4	4	4	3	3	4	3	4	3	3	3	4	4	4	3	4	3	4	3
18	2	1	2	2	3	3	3	3	3	4	4	4	3	3	4	3	3	3	4	3	3	3	3	3	3	3	3	3	3	3	3	3	3	3	3	3	3	3	3	3	3	4	3	3	3	3	3	3	3
19	2	1	1	3	3	4	3	3	3	3	4	3	3	4	4	4	3	4	3	3	3	4	4	4	3	3	3	3	3	4	4	3	3	3	4	4	4	3	4	3	4	4	3	4	4	3	4	3	4
20	2	1	1	3	3	4	4	3	3	3	4	4	4	4	3	4	3	4	4	4	4	4	4	4	4	4	4	4	3	3	4	4	4	3	4	3	3	4	3	4	4	3	3	3	3	4	4	3	3
21	1	2	1	3	5	5	5	5	4	4	4	4	4	4	4	4	4	4	4	4	4	4	4	4	4	4	4	4	3	4	4	4	4	3	4	4	4	3	3	4	3	4	3	4	4	4	4	4	4
22	1	1	1	3	4	4	3	4	4	4	4	4	4	4	4	4	4	4	4	4	4	4	4	4	4	4	4	4	3	2	2	2	2	4	4	4	4	4	4	4	4	4	4	4	4	4	4	4	4
23	1	1	1	4	4	4	3	4	4	4	3	3	4	4	4	4	4	4	4	4	4	4	4	4	4	4	4	4	4	3	4	4	3	4	3	3	4	3	3	4	4	3	4	4	3	4	4	4	4
24	2	1	1	3	3	3	4	3	3	3	3	3	4	3	4	3	3	4	4	4	4	3	4	3	4	4	4	4	3	3	3	3	3	2	2	2	3	3	4	4	4	4	4	3	4	4	3	4	3
25	2	2	1	3	5	4	4	4	5	4	5	4	4	4	5	4	5	5	4	5	5	5	5	5	5	5	5	5	4	4	4	4	4	4	4	4	3	3	4	4	3	4	3	4	3	3	3	4	4
26	1	1	1	4	4	5	4	5	4	5	5	4	5	5	5	4	5	4	5	4	4	5	4	4	4	4	4	4	5	5	4	4	4	3	3	3	5	5	4	4	4	4	5	5	5	4	5	5	4
27	2	1	1	3	3	4	4	3	3	3	3	3	3	3	3	3	3	3	3	3	3	3	3	3	3	3	3	3	3	3	4	3	3	3	4	4	4	4	4	3	3	4	4	4	4	4	4	4	4
28	2	1	1	3	3	3	3	3	2	2	2	2	3	3	2	2	3	2	2	3	3	3	3	3	3	3	3	3	3	4	4	4	4	3	3	3	4	4	4	5	4	4	5	4	4	4	5	4	5
29	2	2	2	3	4	4	4	4	4	4	4	4	4	4	4	4	4	4	4	4	4	4	4	4	4	4	4	4	4	4	4	4	4	4	4	4	4	4	4	4	4	4	4	4	4	4	4	4	4
30	1	1	1	3	5	5	4	5	5	5	4	5	5	4	5	5	4	5	4	5	4	4	4	4	4	4	4	4	3	3	3	3	3	4	4	4	4	3	3	3	3	3	4	4	3	3	4	4	3
31	2	1	1	3	3	4	3	3	3	3	4	3	3	4	3	4	3	4	4	4	3	4	4	4	4	4	4	4	3	4	4	4	4	4	4	4	3	4	3	3	4	3	3	4	4	4	4	4	4
32	2	2	2	2	3	4	4	3	4	4	4	4	3	3	4	3	3	4	4	4	3	4	4	4	4	3	4	4	4	4	4	4	4	4	4	4	4	3	4	3	4	3	3	3	3	3	3	3	3
33	2	1	1	3	5	4	5	5	4	4	4	4	4	4	4	4	4	4	4	4	4	4	4	4	4	4	4	4	4	5	4	5	4	3	3	3	3	4	3	3	3	4	3	3	4	4	3	3	4
34	2	1	1	3	4	4	4	4	4	5	4	4	5	4	4	5	5	5	4	4	4	5	4	4	5	4	4	4	5	4	4	4	4	4	4	5	3	3	4	4	3	3	3	4	4	4	4	3	3
35	1	1	1	2	3	3	3	3	3	3	3	3	3	3	3	3	3	3	3	3	3	3	3	3	3	3	3	3	3	3	3	3	3	3	3	3	3	3	3	3	3	3	3	3	3	3	3	3	3
36	2	1	1	3	3	4	4	4	3	3	3	4	4	3	4	4	4	4	3	4	4	4	3	3	4	4	4	3	3	4	4	3	4	4	4	4	3	3	3	3	3	3	2	3	3	3	3	3	3
37	2	1	1	2	3	3	4	3	3	3	3	3	3	3	3	3	3	3	3	3	3	3	3	3	3	3	3	3	3	3	3	3	3	3	3	3	2	3	3	3	3	3	3	3	3	3	3	3	3
38	2	1	1	3	4	3	4	4	3	4	4	4	4	3	4	3	3	3	3	4	4	4	4	4	4	4	4	4	4	4	3	3	3	3	3	3	4	4	3	3	3	4	4	4	4	4	4	4	4
39	2	2	2	4	4	4	3	4	3	4	4	4	4	4	4	4	4	4	4	4	4	4	4	4	4	4	4	4	3	4	4	4	3	4	4	4	3	4	4	4	3	4	4	4	3	3	3	4	3
40	2	1	1	3	3	3	3	3	3	3	3	3	3	3	3	3	3	3	3	3	3	3	3	3	3	3	3	3	3	3	3	3	3	3	3	3	3	3	3	3	3	3	3	3	3	3	3	3	3
41	2	1	1	3	3	4	4	3	4	4	4	3	3	4	4	4	4	4	4	4	4	4	4	4	4	4	4	4	3	3	3	3	3	2	3	3	3	4	3	4	4	3	4	3	3	3	3	3	3
42	1	1	1	3	4	3	3	4	3	3	3	3	3	3	3	3	3	3	3	3	3	3	3	3	3	3	3	3	3	3	4	3	4	3	4	3	4	3	3	4	3	3	3	3	3	3	3	3	3
43	2	1	1	3	5	5	5	5	5	4	5	4	5	4	5	4	5	4	4	4	4	4	4	4	4	4	4	4	5	4	4	4	4	4	4	4	3	3	3	3	3	3	4	4	4	3	4	3	3
44	2	1	1	3	4	4	4	4	3	4	4	3	4	4	3	4	3	3	3	4	3	4	4	3	3	4	4	4	3	4	4	4	4	4	4	4	5	4	4	5	5	5	4	4	5	4	4	4	4
45	2	4	3	2	3	3	4	4	4	4	4	4	3	4	3	3	3	3	3	3	3	4	3	3	3	3	3	3	4	4	3	3	3	4	3	3	4	3	4	4	3	3	3	3	3	3	3	3	3
46	1	1	1	3	3	2	3	2	2	3	2	2	2	2	3	2	2	3	3	2	3	3	2	2	2	2	2	3	3	3	3	3	3	4	4	4	3	3	3	3	3	3	3	3	3	3	3	3	3
47	2	3	1	2	3	3	3	3	3	3	3	3	3	3	3	3	3	3	3	3	3	3	3	3	3	3	3	3	3	3	3	3	3	3	3	3	3	3	3	3	3	3	3	3	3	3	3	3	3
48	2	1	1	3	4	3	3	4	3	4	4	3	4	4	3	3	4	4	3	4	3	3	3	3	3	3	3	3	3	3	3	4	4	3	3	4	3	3	3	3	3	3	3	3	3	3	3	3	3
49	2	1	1	3	4	4	4	4	4	4	4	4	3	4	3	4	4	4	3	4	4	3	4	4	3	3	4	3	4	4	4	4	4	4	4	4	3	4	3	3	3	3	3	3	3	3	3	3	3
50	2	1	1	3	4	3	4	4	4	3	3	3	4	4	3	4	3	4	4	3	4	3	4	3	3	3	3	3	4	3	3	3	3	3	3	3	2	2	3	2	3	3	3	2	2	3	2	2	2
51	1	2	1	1	3	3	3	3	3	3	3	3	3	3	3	3	3	3	3	3	3	3	3	3	3	3	3	3	3	3	3	3	3	3	3	3	3	3	3	3	3	3	3	3	3	3	3	3	3
52	2	1	1	3	3	4	4	3	3	4	4	3	4	3	4	4	4	4	4	3	4	4	3	4	4	3	4	3	4	3	3	3	3	3	3	3	3	4	3	3	4	3	3	4	4	4	4	4	4
53	2	1	3	4	4	4	5	4	4	4	5	4	5	5	5	5	5	5	5	5	5	5	5	5	5	5	5	5	5	4	5	5	5	5	5	5	4	4	4	4	4	4	5	5	4	4	4	4	4
54	2	2	1	3	4	3	4	3	4	4	3	3	4	4	3	4	4	4	4	4	4	4	4	4	4	4	4	4	3	4	3	4	3	3	4	3	3	4	4	3	3	4	4	4	3	4	3	3	4
55	2	1	1	3	4	4	4	4	5	5	4	4	5	5	4	4	4	5	5	5	4	5	5	4	5	4	4	4	4	4	4	4	4	4	4	4	2	3	3	3	3	3	3	3	3	3	3	3	3
56	2	1	1	3	3	3	3	3	3	3	3	3	3	3	3	3	3	3	3	3	3	3	3	3	3	3	3	3	3	3	3	3	3	3	3	3	3	3	3	3	3	3	3	3	3	3	3	3	3
57	2	1	1	3	4	4	4	3	3	4	4	4	4	4	4	4	4	4	4	4	4	4	4	4	4	4	4	4	3	3	3	3	3	4	4	4	3	4	4	3	3	4	4	4	4	4	4	4	4
58	1	2	2	3	4	4	4	3	3	4	4	4	4	4	4	4	4	3	3	4	3	3	4	3	3	4	4	4	4	4	3	4	4	3	3	3	3	4	4	3	3	4	4	3	3	3	3	3	3
59	1	1	1	2	4	3	4	4	4	3	3	3	3	4	3	4	3	4	3	3	4	4	3	4	3	3	3	3	3	3	3	3	3	3	4	3	4	3	3	3	4	3	3	4	4	3	3	3	3
60	1	2	2	4	2	2	2	3	3	2	3	2	2	2	2	2	2	2	2	2	3	3	3	2	2	3	2	3	4	5	4	4	4	4	3	3	3	4	3	4	4	4	3	4	4	4	4	4	4
61	2	1	1	3	4	5	4	4	4	5	4	5	4	4	4	4	4	4	4	4	4	4	4	4	4	4	4	4	3	4	4	3	3	4	3	3	3	4	4	4	3	4	3	3	4	3	3	3	3
62	1	1	1	3	4	3	3	4	4	3	4	4	3	3	3	3	3	4	4	4	4	4	4	4	4	4	4	4	4	4	4	3	3	4	3	3	3	2	2	3	2	3	3	2	2	3	2	3	3
63	1	2	1	3	4	3	3	4	3	4	4	4	4	3	4	3	4	3	4	4	3	3	3	3	3	3	3	3	3	3	2	2	2	3	3	3	3	3	2	3	3	3	2	3	2	2	2	3	3
64	2	1	1	3	4	3	3	3	4	4	4	4	4	4	4	4	4	4	4	4	4	4	4	4	4	4	4	4	3	4	3	3	3	4	3	3	3	3	3	3	2	2	2	2	2	2	2	2	2
65	2	1	1	3	4	3	3	4	4	4	4	4	4	3	3	3	4	3	3	3	4	4	3	3	4	4	4	3	2	3	2	3	2	2	3	3	2	2	2	2	2	2	2	2	2	2	2	2	2
66	2	1	1	3	3	4	3	3	3	3	3	3	4	4	4	3	4	4	4	4	4	4	4	4	4	4	4	4	4	3	3	3	3	3	3	3	2	2	2	2	3	3	2	2	2	2	2	2	2
67	2	1	1	3	4	4	4	3	4	4	3	4	4	3	3	4	4	4	3	4	4	4	4	3	4	4	4	4	4	4	4	4	4	4	4	4	3	4	4	4	4	4	4	4	4	4	4	4	4
68	1	1	2	3	4	3	4	4	4	3	3	4	4	3	4	3	3	3	3	3	3	3	3	3	3	3	3	3	4	4	4	4	4	2	2	2	3	3	4	4	3	3	4	3	3	3	3	4	4
69	1	2	2	2	4	3	3	3	3	3	4	3	3	3	3	3	3	3	3	3	3	3	3	3	3	3	3	3	4	3	4	3	3	3	3	4	3	3	3	3	3	3	3	3	3	3	3	3	3
70	2	1	1	3	4	5	5	5	4	4	4	4	5	4	5	5	5	5	5	5	5	4	4	4	4	4	4	4	3	3	3	4	3	3	4	4	4	5	5	4	4	5	4	5	4	4	4	5	4
71	1	1	1	3	4	4	4	4	3	4	4	4	4	4	4	4	4	4	4	4	4	4	4	4	4	4	4	4	4	4	3	3	4	5	4	4	3	2	3	2	3	2	3	2	2	2	2	3	2
72	1	1	1	3	4	4	4	4	4	5	5	5	4	5	5	5	5	5	5	5	5	5	5	5	5	5	5	5	3	3	4	4	4	5	5	5	2	2	2	2	2	2	2	2	2	2	2	2	2
73	1	1	1	3	4	3	4	4	4	3	3	4	4	3	3	3	3	3	4	4	3	3	4	3	3	4	4	4	4	4	4	4	4	3	4	3	3	2	2	2	2	2	2	2	3	3	3	3	3
74	2	1	1	3	4	3	4	3	4	4	4	4	4	4	4	4	4	4	4	4	4	4	4	4	4	4	4	4	3	4	4	4	4	3	3	3	3	3	3	3	3	3	4	3	3	4	3	4	3
75	2	1	1	4	3	4	4	4	4	4	4	3	3	4	4	3	3	3	3	4	3	3	4	3	4	4	4	4	3	4	4	4	4	4	4	4	4	5	5	4	4	4	4	4	4	4	4	4	4
76	1	1	1	3	5	4	5	4	5	5	5	5	5	5	4	4	4	4	5	4	5	5	4	4	4	4	4	4	3	4	3	3	3	3	3	4	3	3	4	4	4	4	3	3	4	3	3	3	3
77	2	1	1	3	4	4	3	3	3	4	3	4	3	4	4	4	4	3	4	3	4	4	4	4	4	4	4	4	3	3	3	3	3	4	3	3	2	3	2	3	3	3	3	3	3	3	3	3	3
78	1	1	1	3	3	4	4	4	3	3	3	4	4	4	4	4	4	4	4	4	4	4	4	4	4	4	4	4	4	3	3	3	3	4	4	4	3	3	3	3	2	2	3	2	2	2	3	3	3
79	2	1	1	2	4	5	4	4	4	4	5	4	5	5	5	5	4	4	4	4	4	4	4	4	4	4	4	4	3	3	3	3	3	5	4	4	2	1	1	2	1	2	1	2	2	1	2	2	2
80	2	1	1	3	3	3	4	3	3	4	3	4	4	4	4	4	4	4	4	4	4	4	4	4	4	4	4	4	5	5	4	4	4	4	4	4	5	5	4	5	5	5	4	4	4	4	4	4	4
81	1	1	2	2	3	3	3	3	3	3	3	3	3	3	3	3	3	3	3	3	3	3	3	3	3	3	3	3	2	3	2	2	2	4	4	4	4	3	4	4	3	3	3	3	3	3	3	3	3
82	1	1	1	3	3	4	3	4	4	3	4	3	3	3	3	3	3	3	3	3	3	3	3	3	3	3	3	3	3	4	4	4	4	4	3	3	3	3	3	3	3	3	3	3	3	3	3	3	3
83	1	1	1	3	4	4	4	4	3	4	3	3	4	3	4	4	4	3	3	3	3	3	3	3	3	3	3	3	3	3	3	3	3	3	3	3	3	2	2	3	2	3	2	2	2	2	2	2	2
84	2	2	2	3	3	3	3	3	3	3	4	3	4	4	4	4	4	4	4	4	4	4	4	4	4	4	4	4	4	4	4	4	4	3	4	4	4	5	4	4	4	4	4	4	4	4	4	4	4
85	2	2	2	3	4	4	4	4	4	3	4	4	4	3	4	3	3	4	4	3	3	3	3	3	3	3	3	3	3	3	4	4	4	3	3	3	3	3	3	3	4	4	4	4	4	4	4	4	4
86	2	1	1	3	4	4	5	4	4	5	4	4	4	4	5	5	4	4	4	5	4	4	4	4	4	4	4	4	4	3	4	4	4	4	4	4	1	2	2	1	1	2	1	1	1	1	1	1	1
87	1	1	1	3	3	4	3	4	3	4	3	3	3	4	3	3	4	4	3	3	4	4	3	3	3	3	3	3	2	2	2	2	2	3	3	3	2	2	2	2	2	2	2	2	2	2	2	2	2
88	1	1	1	3	3	3	4	3	3	4	4	3	3	4	4	4	4	4	4	4	3	4	4	4	4	4	4	4	2	3	3	3	3	2	3	3	2	3	2	3	2	3	2	2	2	3	3	3	3
89	1	2	2	2	3	3	3	3	3	3	3	3	3	3	3	3	3	3	3	3	3	3	3	3	3	3	3	3	1	1	2	2	2	2	1	1	1	1	1	1	2	2	1	1	1	2	2	2	2
90	2	2	2	2	3	4	3	4	3	3	3	3	3	4	4	3	4	4	3	3	3	3	3	3	3	3	3	3	4	3	3	3	3	3	4	3	3	2	2	3	2	2	3	2	3	2	2	2	3
91	2	1	1	3	4	4	3	3	4	3	4	3	4	4	3	3	4	4	3	4	4	3	3	3	3	3	3	3	3	3	3	3	3	3	3	3	3	2	2	2	3	2	2	2	2	3	2	3	2
92	1	1	1	3	4	3	3	3	4	3	3	4	4	4	3	3	3	4	3	3	4	3	4	4	4	3	4	4	3	4	3	4	4	3	3	3	4	4	3	4	3	3	4	3	4	4	4	3	3
93	2	1	1	3	4	3	3	3	4	3	3	3	4	4	4	3	4	3	4	4	3	3	4	4	3	4	4	4	2	3	3	3	3	4	4	4	4	3	4	4	4	4	3	3	4	3	3	4	3
94	2	1	1	3	3	4	3	4	4	4	3	4	4	4	4	4	4	4	4	4	4	4	4	4	4	4	4	4	4	4	5	4	4	4	4	4	4	5	5	5	4	5	4	4	4	4	4	4	4
95	2	2	2	4	4	3	3	3	3	3	3	3	3	3	3	3	3	3	3	3	3	3	3	3	3	3	3	3	4	3	4	4	4	1	2	2	2	2	3	3	3	3	3	3	3	3	3	3	3
96	2	1	1	3	4	4	4	4	4	4	4	4	4	4	4	4	4	4	4	4	4	4	4	4	4	4	4	4	4	3	3	4	4	3	4	3	3	3	2	3	3	3	3	3	3	3	3	3	3
97	2	1	1	3	3	4	3	3	3	4	4	4	4	4	4	4	4	4	4	4	4	4	4	4	4	4	4	4	4	3	3	3	3	4	4	4	2	1	2	2	2	1	2	1	1	2	1	1	2
98	2	1	1	3	3	3	4	3	4	3	3	3	3	4	3	4	4	4	4	3	3	4	4	4	3	4	3	4	4	4	3	4	4	4	4	4	3	2	2	3	3	2	2	3	3	2	3	3	3
99	2	1	1	3	3	4	4	3	3	3	3	4	4	4	4	4	4	4	4	4	4	4	4	4	4	4	4	4	4	4	4	4	4	3	4	4	3	3	3	4	4	3	4	4	3	4	4	3	4
100	1	1	1	3	3	3	3	4	4	4	4	4	4	3	3	4	4	4	3	4	4	4	4	4	4	4	4	4	3	4	4	4	4	4	4	4	3	4	3	3	3	3	4	3	4	4	4	4	3
101	2	1	1	3	3	3	3	3	4	3	3	3	4	4	4	4	4	4	4	4	4	4	4	4	4	4	4	4	2	2	2	3	3	4	4	4	2	2	2	3	3	3	2	3	3	2	2	2	3
102	2	1	1	3	4	4	3	3	4	4	3	3	4	3	3	4	4	4	4	4	4	4	4	4	4	4	4	4	4	3	3	4	4	3	4	4	4	3	4	4	4	4	4	4	4	4	4	4	4
103	2	1	1	3	3	4	4	4	4	4	4	4	4	4	4	4	4	4	4	4	4	4	4	4	4	4	4	4	2	2	3	3	3	4	4	4	2	3	2	3	3	3	3	3	3	3	3	3	3
104	2	1	1	3	5	5	4	4	5	4	4	4	5	4	4	5	4	5	5	5	4	5	5	5	5	5	4	5	4	5	4	5	5	4	5	5	3	4	3	3	4	4	4	4	4	4	4	4	4
105	2	1	1	4	3	3	3	4	4	4	4	4	4	4	4	4	3	4	3	4	3	4	3	3	3	4	4	4	3	2	2	2	2	4	3	3	2	2	2	2	2	2	2	2	2	2	2	2	2
106	2	1	1	3	4	5	4	5	5	4	4	5	4	4	4	5	4	4	4	4	4	4	4	4	4	4	4	4	4	3	3	4	3	4	4	4	3	3	2	2	2	2	3	3	3	3	2	2	3
107	2	1	1	3	4	4	4	4	5	4	4	4	4	4	4	4	4	4	4	4	4	4	4	4	4	4	4	4	2	3	3	2	3	4	4	4	2	2	2	3	3	3	2	2	3	2	3	2	2
108	2	1	1	3	3	4	3	4	4	3	4	3	3	3	3	3	3	3	3	3	3	3	3	3	3	3	3	3	4	4	3	3	3	4	4	4	3	4	4	3	4	3	3	3	3	3	3	3	3
109	2	1	1	3	4	4	3	3	4	4	3	3	3	4	3	3	4	4	4	3	4	4	3	3	3	4	4	4	4	3	3	4	4	3	4	3	2	3	2	2	2	3	3	3	3	3	3	3	3
110	2	1	1	3	4	3	4	4	4	4	4	4	4	4	4	4	4	4	4	4	4	4	4	4	4	4	4	4	3	2	3	3	3	4	4	4	3	3	4	4	3	4	3	3	3	3	3	3	3
111	2	1	1	3	4	3	3	4	3	3	3	4	4	4	4	4	3	4	4	4	4	4	4	3	3	3	4	4	3	4	3	4	3	4	3	3	4	3	4	3	4	4	3	4	3	4	4	4	4
112	2	1	1	3	4	4	5	4	4	4	4	4	4	4	4	4	4	4	4	4	4	4	4	4	4	4	4	4	4	3	3	3	3	4	3	3	2	3	3	3	3	3	3	3	3	3	3	3	3
113	2	1	1	3	4	4	4	4	3	3	3	3	4	4	4	3	4	3	4	4	4	4	4	3	4	4	4	3	4	4	3	4	4	3	3	3	4	3	3	4	4	3	3	4	4	3	3	3	4
114	2	1	1	3	4	3	4	4	4	3	3	3	3	3	3	3	3	3	3	3	3	3	3	3	3	3	3	3	3	4	3	4	4	3	3	3	2	3	3	3	3	3	3	3	3	3	3	3	3
115	2	1	1	3	4	5	4	4	4	4	4	4	4	4	4	4	4	4	4	4	4	4	4	4	4	4	4	4	2	3	3	2	3	3	3	3	4	3	3	4	3	4	4	3	4	3	3	3	3
116	2	1	1	3	5	4	4	4	4	4	4	4	4	4	4	4	4	4	4	4	4	4	4	4	4	4	4	4	4	4	3	3	3	5	4	4	4	4	3	4	3	4	3	3	4	3	4	4	4
117	2	2	2	2	3	3	4	4	3	4	4	4	4	4	3	3	3	4	3	3	3	3	3	3	3	3	3	3	3	4	4	4	4	1	1	2	3	3	3	2	3	2	3	2	2	2	2	3	3
118	1	2	2	2	4	3	3	3	3	4	3	4	3	4	3	4	4	4	4	4	3	3	4	4	4	4	4	4	3	4	4	4	4	1	2	2	4	3	3	3	3	3	3	3	3	3	3	3	3
119	2	1	2	1	3	4	4	3	3	3	3	4	3	3	4	4	3	3	3	3	3	3	3	3	3	3	3	3	3	3	4	3	3	3	3	3	2	2	2	2	2	2	3	2	2	2	3	2	2
120	1	2	2	2	3	3	3	4	4	4	4	4	4	4	4	4	3	3	3	3	3	3	3	3	3	3	3	3	2	3	3	3	3	3	3	3	3	3	3	3	3	3	4	4	4	4	4	4	4
121	1	1	1	2	3	4	3	3	4	3	4	3	3	4	4	4	4	3	3	3	4	4	4	3	3	3	3	3	3	4	3	4	4	1	2	1	3	4	4	4	4	4	4	4	4	4	4	4	4
122	1	2	2	2	4	3	4	3	3	3	4	3	4	3	3	3	3	4	4	4	3	3	3	3	3	3	3	3	3	3	3	3	3	2	3	3	4	4	4	4	3	3	3	3	3	3	3	3	3
123	2	1	2	2	3	3	3	4	3	3	4	4	4	4	4	4	4	4	4	4	4	4	4	4	4	4	4	4	3	4	4	4	4	3	3	3	3	2	3	3	3	3	3	3	3	3	3	3	3
124	2	2	2	1	4	4	3	4	4	3	3	3	4	3	4	3	4	3	3	3	3	4	3	4	3	3	3	4	4	5	5	4	4	4	3	3	2	2	2	2	3	3	3	3	3	3	3	3	3
125	1	1	1	3	3	3	4	4	4	3	3	4	4	4	3	4	3	3	4	3	3	3	3	3	3	3	3	3	3	3	3	3	3	3	3	3	3	3	3	3	3	2	3	3	3	3	3	3	3
126	1	2	2	2	4	3	3	3	3	3	3	3	3	3	3	3	3	3	3	3	3	3	3	3	3	3	3	3	3	3	3	3	3	2	2	2	3	4	3	3	4	4	3	3	4	3	3	4	3
127	2	2	2	2	3	4	3	3	3	3	3	3	3	3	3	3	3	3	3	3	3	3	3	3	3	3	3	3	4	3	3	3	3	4	4	5	2	1	2	1	2	2	2	2	2	1	2	2	2
128	2	1	2	1	4	3	3	3	4	4	4	4	4	4	4	3	4	4	4	4	3	4	4	3	3	3	3	4	4	3	3	3	3	3	3	3	1	2	2	2	1	2	1	1	2	1	2	1	1
129	2	1	2	2	4	4	4	4	4	4	3	3	3	3	3	3	3	3	3	4	3	3	4	3	4	4	4	3	4	3	3	3	3	1	2	1	3	4	4	4	4	4	4	4	4	4	4	4	4
130	2	1	1	3	2	2	3	2	2	3	2	3	3	3	2	3	3	2	2	3	2	3	3	3	3	3	3	3	4	3	3	3	3	3	2	2	3	4	3	4	4	3	4	4	4	4	4	4	4
131	1	2	2	1	3	4	4	3	3	4	4	4	4	4	4	4	4	4	4	4	4	4	4	4	4	4	4	4	4	4	4	4	4	4	5	4	1	2	1	2	2	1	1	2	2	1	2	1	1
132	2	1	1	3	4	3	3	4	3	3	3	4	4	3	4	4	4	4	3	4	3	4	4	4	4	4	4	4	4	4	3	4	4	4	4	4	4	3	3	3	3	3	3	3	3	3	3	3	3
133	2	1	1	3	3	4	3	3	4	3	3	4	3	4	3	4	4	4	3	3	3	4	4	4	4	4	4	4	2	2	2	3	2	3	3	3	4	3	4	4	4	4	3	3	4	3	3	3	3
134	1	1	1	3	5	5	4	4	5	4	5	4	4	4	4	4	4	4	4	4	4	4	4	4	4	4	4	4	3	4	4	4	4	4	4	4	4	4	4	4	4	4	4	4	4	4	4	4	4
135	2	1	1	3	4	5	4	4	4	4	4	4	4	4	4	4	4	4	4	4	4	4	4	4	4	4	4	4	4	4	4	4	4	4	4	5	3	3	3	3	3	3	3	3	3	3	3	3	3
136	1	1	1	3	4	3	4	3	3	4	3	3	3	3	3	3	3	3	3	3	3	3	3	3	3	3	3	3	3	4	4	4	4	3	4	3	3	3	4	3	3	3	3	4	4	4	4	3	3
137	1	2	1	2	4	4	4	4	4	3	3	4	3	4	4	3	4	3	4	4	3	3	4	4	4	4	4	4	2	2	2	2	2	5	4	4	1	1	2	2	2	2	2	2	2	2	2	2	2
138	1	1	1	3	4	3	3	3	4	3	4	3	4	4	4	4	4	4	3	4	4	3	4	4	4	3	4	4	2	2	3	3	3	4	3	3	2	3	2	3	2	3	3	3	2	3	3	3	2
139	1	2	2	2	3	3	3	4	4	3	3	4	4	4	3	4	4	4	3	3	3	3	3	3	3	3	3	3	4	4	3	4	4	4	5	4	1	1	1	2	2	2	2	2	2	2	2	2	2
140	1	1	1	2	3	3	4	4	3	4	4	3	3	3	3	4	4	4	4	4	4	4	4	4	4	4	4	4	5	5	4	4	4	5	5	5	1	2	1	1	2	2	2	2	1	2	2	2	1
141	1	1	2	3	3	2	2	3	2	2	3	3	3	3	3	2	2	2	3	3	2	3	3	3	3	3	3	3	2	3	3	3	3	4	4	4	2	2	2	2	2	2	2	2	2	2	2	2	2
142	1	2	2	2	4	3	3	3	3	3	4	3	3	3	3	3	3	3	3	3	3	3	3	3	3	3	3	3	3	3	3	3	3	2	3	3	4	3	3	3	3	3	3	3	3	3	3	3	3
143	1	2	2	2	4	4	3	4	3	3	4	3	3	3	4	3	3	3	3	3	3	3	3	3	3	3	3	3	4	3	3	3	3	3	3	3	1	2	2	2	2	2	2	2	2	2	2	2	2
144	1	2	2	2	3	4	3	4	4	3	4	4	3	4	3	3	4	3	3	4	3	3	3	4	3	3	3	3	4	4	4	4	4	4	5	4	2	2	2	1	2	2	1	1	2	2	1	1	1
145	2	1	1	3	4	4	4	4	3	3	4	4	3	3	3	3	4	4	4	4	3	4	4	4	4	4	4	3	4	3	4	4	3	3	4	4	3	2	3	3	3	3	3	3	3	3	3	3	3
146	2	1	1	3	5	5	5	5	5	4	4	5	4	5	5	4	4	4	4	4	4	4	4	4	4	4	4	4	5	4	4	5	4	4	4	4	5	5	4	5	5	5	5	4	5	4	4	5	5
147	2	1	1	4	4	5	4	4	4	4	4	4	4	4	4	4	4	4	4	4	4	4	4	4	4	4	4	4	3	4	3	4	3	3	4	4	3	4	4	3	4	4	4	4	3	3	3	3	3
148	1	1	1	4	4	3	4	4	4	4	3	4	3	4	3	3	3	3	3	3	4	3	3	4	4	4	4	4	4	4	3	3	3	3	4	4	3	3	3	4	3	3	3	3	3	3	3	3	3
149	2	1	1	4	3	3	2	2	3	2	2	2	3	3	3	3	3	3	3	3	3	3	3	3	3	3	3	3	3	4	4	4	4	4	3	3	5	4	5	5	5	5	5	5	5	5	5	5	5
150	2	1	1	3	4	4	4	4	3	4	4	3	4	4	3	4	4	4	3	4	3	3	4	4	4	4	4	4	4	4	3	4	4	4	4	4	3	3	3	3	3	3	4	3	4	4	3	4	4
151	1	1	1	3	4	3	4	4	4	4	4	4	4	4	4	4	4	4	4	4	4	4	4	4	4	4	4	4	4	4	4	4	4	4	4	4	4	4	4	4	4	4	4	4	4	4	4	4	4
152	2	1	1	3	5	5	5	5	4	5	5	4	4	5	5	5	5	4	4	4	4	4	4	4	4	4	4	4	5	4	4	4	4	5	5	5	5	5	4	4	5	4	5	4	4	4	4	4	4
153	2	1	1	3	4	4	3	4	3	4	4	4	4	4	4	4	4	4	4	4	4	4	4	4	4	4	4	4	2	3	3	3	3	4	4	4	2	2	3	3	3	2	3	3	3	3	3	3	3
154	2	1	1	3	3	4	4	4	4	4	4	4	4	4	4	4	4	4	4	4	4	4	4	4	4	4	4	4	2	2	3	3	3	3	4	4	3	2	3	2	3	2	3	2	2	2	2	2	3
155	1	1	1	3	4	4	4	5	5	5	5	4	4	4	4	4	4	4	4	4	4	4	4	4	4	4	4	4	5	4	4	4	4	4	4	4	5	4	5	4	4	4	4	4	4	4	4	4	4
156	2	1	1	3	3	4	3	4	3	4	4	4	3	4	4	4	4	4	4	4	4	4	4	4	4	4	4	4	3	3	3	3	3	3	3	3	5	5	5	4	5	4	4	4	4	4	4	4	4
157	2	1	1	3	3	4	4	4	4	4	4	4	4	4	4	4	4	4	4	4	4	4	4	4	4	4	4	4	3	3	3	3	3	3	3	3	2	3	2	3	3	2	3	2	3	3	3	3	3
158	2	1	1	3	4	4	4	5	4	4	4	4	4	4	4	4	4	4	4	4	4	4	4	4	4	4	4	4	4	5	5	5	5	4	4	4	5	5	5	5	5	5	5	5	5	5	5	5	5
159	2	1	1	4	3	4	3	4	4	4	4	3	4	4	3	4	3	4	3	3	4	3	3	3	4	4	3	3	3	4	4	4	4	4	4	4	3	4	4	4	4	4	4	4	4	4	4	4	4
160	2	1	1	3	4	4	4	4	3	4	4	4	4	4	4	4	4	4	4	4	4	4	4	4	4	4	4	4	3	3	3	3	3	4	4	4	2	2	2	2	3	2	2	2	2	3	2	3	2
161	1	1	1	4	4	4	3	3	3	3	3	3	3	4	3	3	3	3	4	3	4	3	3	3	3	3	4	4	3	4	4	4	4	4	4	4	3	4	4	4	4	4	3	4	4	3	3	3	4
162	1	1	1	3	4	4	4	3	4	3	4	3	3	4	4	3	3	4	4	4	4	4	4	4	4	4	4	4	2	2	2	2	2	3	3	4	2	2	2	3	3	2	3	3	2	2	2	2	2
163	2	1	1	3	5	4	4	4	5	4	4	4	4	4	4	5	4	5	5	5	4	4	5	5	5	5	5	5	4	4	3	4	4	4	4	4	2	3	3	3	3	3	3	3	3	3	3	3	3
164	2	1	1	3	4	4	3	4	3	3	4	3	3	3	4	4	4	3	3	3	3	3	3	4	4	4	4	4	3	4	4	3	3	4	4	4	3	4	4	4	4	3	3	3	3	3	3	4	4
165	1	2	3	2	3	4	4	3	3	3	3	4	3	3	3	3	3	4	3	3	4	4	4	4	4	4	4	4	4	4	4	4	4	4	4	4	2	3	2	2	3	2	3	2	2	2	2	2	2
166	2	2	2	2	4	3	3	3	3	3	3	3	3	4	4	3	4	4	4	4	3	4	3	4	3	4	4	4	5	4	4	4	4	4	5	4	1	1	2	2	2	2	2	2	2	2	2	2	2
167	1	1	2	1	3	4	3	4	3	3	3	4	3	4	3	3	4	4	4	4	4	4	3	4	4	4	4	4	5	4	5	5	5	5	5	5	2	2	3	3	2	2	3	3	2	2	2	2	2
168	2	2	3	1	4	4	4	4	3	4	3	3	4	3	4	3	4	3	3	4	3	4	4	3	3	3	3	3	3	3	3	4	3	4	3	3	1	2	2	2	2	2	2	1	2	2	1	1	1
169	1	1	1	3	3	3	3	3	3	3	3	3	3	3	3	3	3	3	3	3	3	3	3	3	3	3	3	3	5	4	4	4	4	5	5	5	3	2	2	3	3	3	2	3	3	3	3	3	3
170	1	2	2	4	3	4	4	3	4	3	4	4	4	3	4	4	4	3	4	4	3	3	3	3	3	3	3	3	3	3	4	3	3	2	3	2	2	3	3	3	3	3	3	3	3	3	3	3	3
171	2	1	1	2	3	3	2	2	2	3	3	2	3	3	3	3	3	3	3	3	3	3	3	3	3	3	3	3	4	4	4	4	5	2	2	2	3	3	3	3	3	3	3	3	3	3	3	3	3
172	1	2	3	4	2	2	3	2	2	2	2	3	2	3	3	3	3	3	3	3	3	3	3	3	3	3	3	3	2	3	3	3	3	3	3	3	3	3	3	4	3	4	3	3	4	4	3	3	3
173	1	2	1	1	3	2	3	3	3	3	3	3	3	3	3	3	3	3	3	3	3	3	3	3	3	3	3	3	3	3	3	3	3	4	4	4	3	2	3	3	2	3	3	3	3	3	3	3	3
174	2	3	3	2	3	3	4	4	3	4	4	4	4	3	3	3	3	3	3	3	3	3	3	3	3	3	3	3	3	2	3	3	3	3	3	3	3	4	4	4	3	3	3	3	3	3	3	3	3
175	2	3	1	2	4	4	3	3	3	3	3	3	3	3	3	4	4	4	4	3	3	3	3	3	3	3	3	3	4	5	4	4	4	3	4	4	3	3	2	3	3	3	3	3	3	2	2	2	2
176	2	3	1	2	3	3	3	3	4	3	4	3	4	3	4	3	4	3	3	3	3	3	4	3	3	3	3	3	4	3	4	4	4	4	5	5	2	2	2	1	1	2	1	1	2	1	2	2	2
177	2	3	3	3	2	2	3	3	3	2	3	2	2	3	3	3	3	3	3	3	3	3	3	3	3	3	3	3	3	3	4	4	4	2	2	2	3	2	2	3	2	3	2	2	2	3	3	3	3
178	2	2	2	2	3	3	3	3	3	4	3	3	3	4	3	3	3	4	4	4	3	3	3	4	4	3	3	3	4	4	4	4	4	4	4	5	2	2	2	2	2	2	2	2	2	2	2	2	2
179	2	2	3	2	3	2	2	3	2	3	3	3	3	3	3	3	3	3	3	3	3	3	3	3	3	3	3	3	3	3	3	3	3	3	3	3	4	3	4	4	4	4	4	4	4	4	4	4	4
180	2	2	1	1	4	3	4	4	3	4	4	3	4	4	4	4	3	3	3	3	3	3	3	3	3	3	3	3	3	3	3	3	3	4	4	4	2	1	1	1	2	2	2	2	2	2	2	2	2
181	1	3	3	4	2	3	3	2	2	2	2	2	3	2	2	2	3	3	3	2	2	3	3	3	3	3	3	3	3	2	2	2	2	1	1	1	3	4	3	4	4	3	3	3	4	3	3	3	4
182	2	4	1	2	4	3	3	3	4	3	3	4	4	3	3	3	4	3	3	3	3	3	3	3	4	3	3	3	4	4	3	4	4	4	5	4	3	3	3	2	2	2	2	3	2	2	2	2	2
183	1	2	3	4	3	4	4	4	4	3	3	3	3	3	3	3	3	3	3	3	3	3	3	3	3	3	3	3	4	4	4	4	4	5	5	5	1	2	2	1	1	2	1	2	1	2	1	1	2
184	1	1	2	3	4	3	3	4	4	4	4	3	3	4	4	3	4	3	4	4	3	3	4	4	4	3	4	3	5	5	4	5	5	1	1	1	4	4	4	4	4	4	4	4	4	4	4	4	4
185	2	3	2	1	3	4	4	4	3	3	3	3	3	3	3	3	3	3	3	3	3	3	3	3	3	3	3	3	3	4	3	4	4	3	3	3	3	2	3	2	3	3	2	2	2	2	3	2	2
186	2	2	1	1	3	3	3	3	3	3	3	3	3	3	3	3	3	3	3	3	3	3	3	3	3	3	3	3	5	5	4	5	5	5	5	5	2	2	1	2	1	1	2	2	1	1	1	1	1
187	2	2	3	1	3	3	3	3	3	3	3	3	3	3	3	3	3	3	3	3	3	3	3	3	3	3	3	3	4	4	4	4	4	3	4	4	2	2	2	2	2	2	2	2	2	2	2	2	2
188	1	4	3	1	3	4	4	4	4	3	4	4	3	3	3	3	3	3	3	3	3	3	3	3	3	3	3	3	4	5	4	4	4	4	4	4	2	1	2	2	2	1	2	1	2	2	1	1	2
189	2	1	3	1	3	4	3	4	4	4	3	3	3	3	3	3	3	3	3	3	3	3	3	3	3	3	3	3	4	3	3	3	3	3	3	3	3	4	4	3	4	4	3	3	3	3	3	3	3
190	2	4	3	4	3	3	4	3	3	4	4	3	3	3	3	3	3	3	3	3	3	3	3	3	3	3	3	3	3	3	3	4	3	4	5	4	2	1	1	2	2	1	1	1	1	1	1	2	2
191	2	2	2	4	3	2	3	3	3	2	3	2	3	3	3	3	3	3	3	3	3	3	3	3	3	3	3	3	3	4	3	3	3	4	4	4	3	3	3	3	2	2	2	2	2	2	2	2	2
192	1	1	3	1	2	3	3	3	3	3	3	3	3	3	3	3	3	3	3	3	3	3	3	3	3	3	3	3	4	4	3	3	4	3	4	4	1	1	2	2	2	2	2	2	2	2	2	2	2
193	1	1	1	1	3	4	3	4	3	3	3	4	4	3	3	3	3	3	4	3	4	4	4	4	3	3	4	3	4	3	4	4	4	5	4	4	2	2	2	2	1	2	1	1	2	2	1	1	1
194	2	1	1	2	5	4	5	4	5	5	5	4	4	4	5	4	4	4	4	5	5	5	4	5	4	4	5	5	5	4	4	4	4	4	5	4	4	4	4	4	3	4	3	3	3	3	3	3	3
195	1	2	2	2	3	4	4	3	3	3	4	4	4	4	4	4	4	4	4	4	4	4	4	4	4	4	4	4	4	5	5	5	4	4	5	4	2	3	2	2	3	3	3	2	2	2	2	2	2
196	1	2	2	2	3	3	3	3	3	4	3	3	4	3	3	4	3	3	3	4	4	4	4	4	4	4	4	4	4	3	4	4	4	4	4	4	3	2	2	3	3	2	3	2	2	3	2	3	3
197	1	2	2	2	2	2	3	2	3	2	2	2	2	2	2	2	2	2	2	2	2	2	2	2	2	2	2	2	1	1	2	1	1	2	2	2	4	3	4	4	3	3	4	3	4	4	3	3	3
198	1	2	2	2	3	3	3	2	3	2	3	2	2	3	3	2	2	3	3	2	3	2	3	3	3	3	3	3	4	3	3	3	3	3	3	3	2	2	2	3	2	2	2	3	3	2	2	3	3
199	1	2	2	2	3	3	3	3	3	2	2	2	3	3	2	2	2	2	3	2	2	3	3	3	3	3	3	3	3	2	2	2	2	1	2	2	3	3	4	4	3	4	3	3	3	3	3	3	3
200	1	2	2	2	2	3	2	2	2	3	2	2	2	2	2	2	2	2	2	2	2	2	2	2	2	2	2	2	2	3	3	2	3	2	2	3	2	3	3	3	3	3	3	3	3	3	3	3	3
201	1	2	2	2	3	3	3	3	3	3	3	3	3	3	3	3	3	3	3	3	3	3	3	3	3	3	3	3	3	2	3	3	3	2	2	2	2	3	3	2	2	3	2	3	2	2	2	2	2
202	1	2	2	2	3	4	3	3	4	3	3	4	3	4	3	3	4	4	4	4	4	4	4	4	4	4	4	4	4	3	3	4	4	4	4	4	2	3	2	2	2	2	3	3	3	3	3	2	2
203	1	2	2	2	2	3	2	2	2	3	3	2	3	2	2	2	2	2	3	3	3	3	2	2	3	2	2	3	3	2	2	2	2	2	2	2	4	3	3	3	4	3	3	3	3	3	3	3	3
204	2	2	3	3	2	3	2	3	2	3	2	3	2	2	2	2	2	2	2	2	3	2	2	2	2	2	2	2	2	2	2	2	2	3	3	3	4	3	3	3	3	4	3	3	3	4	3	3	3
205	2	3	1	3	4	3	4	3	3	3	4	3	3	4	4	4	3	4	4	3	3	4	3	4	4	4	4	4	5	4	4	4	4	4	4	4	2	2	2	2	3	2	2	2	2	2	2	3	3
206	2	1	1	2	4	4	4	4	4	4	4	4	4	4	4	4	4	4	4	4	4	4	4	4	4	4	4	4	4	4	5	5	4	4	5	5	1	1	1	2	1	2	2	2	2	2	2	2	2
207	2	4	2	1	4	3	3	3	3	4	3	4	4	4	4	4	4	4	4	4	4	4	4	4	4	4	4	4	4	4	5	4	5	4	4	5	2	2	1	2	2	2	1	2	1	2	1	2	2
208	2	2	3	1	3	3	3	4	4	4	3	3	4	4	3	3	3	3	4	3	3	3	3	3	3	3	3	3	4	3	3	3	3	3	4	4	3	2	3	2	2	2	2	2	2	2	3	3	2
209	2	3	3	3	3	3	3	4	4	4	3	3	3	4	3	4	3	4	4	4	4	4	4	4	4	4	4	4	5	4	5	5	5	4	5	5	1	2	2	1	2	1	2	1	2	2	2	2	1
210	1	2	2	3	3	4	4	4	4	4	4	3	3	3	3	3	3	3	3	3	3	3	3	3	3	3	3	3	4	4	3	3	3	4	3	3	3	2	2	3	3	3	2	3	3	3	3	3	3
211	2	2	1	4	3	3	2	3	3	2	2	2	2	2	2	2	2	2	2	2	2	2	2	2	2	2	2	2	2	2	2	2	2	2	2	2	3	3	4	3	4	4	3	3	3	3	3	3	3
212	1	1	1	3	4	4	4	4	4	4	4	4	4	4	4	4	4	4	4	4	4	4	4	4	4	4	4	4	3	2	3	2	2	4	4	4	3	2	2	2	2	2	2	2	2	2	2	2	2
213	2	1	1	3	5	4	4	5	4	4	4	4	4	4	4	4	4	4	4	4	4	4	4	4	4	4	4	4	4	4	4	4	4	3	3	3	4	4	3	4	3	4	3	4	4	4	3	3	3
214	2	2	1	4	3	3	4	4	3	4	4	3	4	4	3	3	4	4	3	3	3	4	4	4	4	4	4	4	2	3	3	3	3	4	3	3	2	3	2	3	3	3	2	2	2	3	2	2	3
215	1	1	1	3	3	4	4	3	3	4	4	4	4	4	4	4	4	3	3	4	3	3	3	3	3	3	3	3	2	2	2	2	2	2	2	2	1	2	2	1	2	1	2	2	2	1	1	1	1
216	2	1	1	3	5	4	5	5	4	4	4	4	4	4	5	4	4	4	4	4	4	4	4	4	4	4	4	4	3	4	3	3	3	4	4	4	2	3	2	3	3	3	3	3	3	3	3	3	3
217	2	1	1	3	3	2	3	2	3	3	3	3	3	3	3	3	3	3	3	3	3	3	3	3	3	3	3	3	3	2	3	2	3	3	2	2	2	3	3	3	3	2	3	3	3	3	3	3	3
218	2	1	1	3	4	4	3	3	3	3	3	4	3	3	4	3	3	3	3	3	3	3	3	3	3	3	3	3	4	4	3	3	3	3	3	3	4	4	4	4	4	3	3	4	3	4	3	4	3
219	2	1	1	3	5	5	4	5	4	4	5	5	4	4	4	4	4	4	4	4	4	4	4	4	4	4	4	4	4	4	4	3	3	4	4	4	3	4	4	3	3	3	4	3	4	3	4	4	3
220	1	1	1	3	3	4	4	4	3	3	3	3	4	3	3	4	4	4	4	4	4	4	4	4	4	4	4	4	3	4	4	4	4	2	3	2	4	4	3	4	3	3	4	4	4	4	4	4	4
221	2	1	1	2	4	4	4	4	3	3	3	3	3	3	3	3	3	3	3	3	3	3	3	3	3	3	3	3	4	4	3	3	3	3	4	4	4	3	4	4	4	3	3	3	4	3	3	3	3
222	2	1	1	3	3	4	4	4	3	4	4	3	3	4	3	4	4	3	4	4	4	4	4	4	4	4	4	4	3	4	4	4	4	4	4	4	3	4	4	3	4	3	4	4	4	4	4	4	4
223	1	1	1	2	4	3	3	3	3	4	3	3	4	4	4	3	4	4	4	4	4	4	4	4	4	4	4	4	5	4	5	4	5	5	4	4	3	2	2	3	3	2	3	2	3	3	2	3	2
224	2	1	1	3	5	4	4	4	4	5	4	5	4	5	5	4	4	5	5	4	5	5	4	4	4	5	5	5	5	5	4	5	4	5	5	5	5	5	5	5	4	4	4	5	5	4	5	5	5
225	2	1	2	3	3	4	3	4	3	4	4	4	4	4	4	4	4	4	4	4	4	4	4	4	4	4	4	4	4	4	4	4	4	4	4	4	4	3	4	4	4	4	4	4	4	4	4	4	4
226	2	2	1	3	4	3	3	4	4	4	4	4	4	4	4	4	4	4	4	4	4	4	4	4	4	4	4	4	4	4	4	4	4	4	4	4	2	3	3	3	3	3	3	3	3	3	3	3	3
227	2	1	1	3	3	4	4	4	3	3	4	4	4	4	4	4	3	3	3	3	3	3	3	3	3	3	3	3	3	4	4	3	4	4	4	4	3	2	3	3	3	2	2	2	2	2	2	2	2
228	2	1	1	3	4	3	3	4	4	4	4	4	4	4	3	4	3	4	4	4	4	4	4	4	4	4	4	4	4	5	5	4	4	4	4	4	3	3	4	3	4	3	4	3	3	3	3	3	3
229	1	2	2	3	4	4	4	4	4	4	4	4	4	4	4	4	4	4	4	4	4	4	4	4	4	4	4	4	4	4	4	4	4	4	4	4	5	4	4	5	4	4	4	4	4	4	4	4	4
230	2	1	1	3	4	4	5	5	5	5	4	5	4	5	5	5	5	5	4	4	4	4	4	4	4	4	4	4	3	3	3	4	3	3	2	2	2	3	3	2	3	3	3	3	3	3	3	3	3
231	2	1	2	1	4	5	4	5	4	5	4	4	4	4	4	4	4	4	4	4	4	4	4	4	4	4	4	4	5	4	4	4	4	4	4	4	4	4	4	4	4	4	4	4	4	4	4	4	4
232	2	2	1	3	4	4	4	3	4	3	3	4	4	4	3	4	4	3	4	3	3	3	3	3	3	3	3	3	3	3	4	3	3	4	3	3	2	3	3	3	3	3	3	3	3	3	3	3	3
233	1	1	1	3	4	3	4	3	4	4	4	3	4	4	4	4	4	4	4	4	4	4	4	4	4	4	4	4	2	3	3	3	3	4	4	4	2	3	3	3	3	2	2	2	2	2	2	2	2
234	2	1	1	2	5	5	4	5	5	5	4	5	4	5	4	4	4	4	4	4	4	4	4	4	4	4	4	4	5	4	5	4	4	5	4	4	4	4	3	4	3	4	3	4	3	4	3	3	3
235	1	1	1	3	4	3	4	3	4	4	4	4	3	4	4	4	4	4	4	4	4	3	4	3	4	3	4	3	3	4	3	3	3	4	4	4	2	2	2	3	3	2	3	3	3	3	3	3	3
236	2	2	2	3	4	3	3	4	3	4	4	4	4	4	3	4	4	4	4	3	4	3	3	3	4	3	3	3	3	3	4	4	4	3	4	4	3	3	4	4	3	4	3	3	3	4	3	4	3
237	2	1	2	1	3	3	3	3	4	3	4	3	3	3	3	3	3	3	3	3	3	3	3	3	3	3	3	3	3	3	4	3	3	4	4	4	3	3	3	3	3	3	4	4	3	4	3	4	3
238	1	4	3	3	5	5	4	4	4	4	4	4	4	4	4	4	4	4	4	4	4	4	4	4	4	4	4	4	4	5	4	4	4	4	4	4	1	2	1	1	2	2	2	2	2	2	2	2	2
239	1	1	1	3	5	4	5	4	5	4	4	4	4	4	4	4	5	5	4	4	4	4	4	4	4	4	4	4	5	4	4	5	4	4	4	4	5	4	5	5	5	4	4	5	4	5	4	4	4
240	2	1	1	1	3	3	3	3	3	3	3	3	3	3	3	3	3	3	3	3	3	3	3	3	3	3	3	3	3	3	3	3	3	3	3	3	3	3	3	3	3	3	3	3	3	3	3	3	3
241	2	2	2	2	5	5	4	4	5	5	4	4	4	4	4	4	4	4	4	4	4	4	4	4	4	4	4	4	4	4	5	4	4	3	4	4	3	3	4	4	4	4	4	4	4	4	4	4	4
242	2	1	1	2	4	4	5	4	5	5	4	4	4	4	4	4	4	4	4	4	4	4	4	4	4	4	4	4	4	5	4	5	4	4	4	4	4	4	3	3	3	4	4	4	4	4	4	4	4
243	2	2	2	3	4	4	3	3	4	3	3	3	3	3	3	4	3	3	3	3	3	3	3	3	3	3	3	3	4	3	3	3	3	3	4	3	4	3	3	3	3	3	3	3	3	3	3	3	3
244	2	1	1	3	4	4	4	4	3	3	3	3	3	3	3	3	3	3	3	3	3	3	3	3	3	3	3	3	3	4	4	3	3	3	4	4	3	3	3	3	3	3	3	3	3	3	3	3	3
245	2	1	2	2	3	3	3	4	4	4	4	3	3	3	3	3	3	3	3	3	3	3	3	3	3	3	3	3	3	3	3	3	3	4	3	3	4	3	4	3	4	3	4	3	3	3	3	3	3
246	2	1	1	4	4	4	3	3	4	4	4	4	3	3	4	3	4	4	4	4	4	4	4	4	4	4	4	4	3	2	2	2	2	3	4	4	2	2	1	2	1	2	2	1	2	2	2	2	2
247	1	2	2	1	3	4	4	3	3	3	3	4	3	3	4	4	4	4	3	4	3	3	3	3	3	3	3	3	3	3	3	3	3	3	4	4	3	4	3	4	3	3	3	3	3	3	3	3	3
248	2	2	1	3	3	4	3	4	4	3	4	3	4	3	3	3	3	3	3	3	3	3	3	3	3	3	3	3	4	4	3	4	4	3	4	4	3	3	3	3	3	3	3	3	3	3	3	3	3
249	1	1	1	3	3	4	4	4	4	4	4	4	4	4	4	4	4	4	4	4	4	4	4	4	4	4	4	4	3	3	3	3	3	3	3	3	3	3	3	4	3	3	3	3	3	3	3	3	3
250	2	1	1	3	3	4	3	3	3	3	4	4	4	4	4	4	4	4	4	4	4	4	4	4	4	4	4	4	3	4	4	4	4	3	3	4	4	3	4	3	3	3	4	4	4	4	4	3	3
251	1	1	1	3	3	4	4	4	4	3	3	4	4	4	4	3	4	4	3	3	3	3	3	3	3	3	3	3	4	4	5	4	4	2	2	2	3	2	3	3	3	3	3	3	3	3	3	3	3
252	2	1	1	3	4	4	4	4	3	4	3	4	3	4	3	3	4	4	3	4	3	3	3	3	4	4	4	4	3	3	3	3	3	3	2	2	4	3	4	4	3	4	4	3	3	4	3	4	4
253	1	1	1	3	3	4	3	3	3	3	3	3	4	3	4	3	4	4	4	3	4	4	4	4	4	4	4	4	4	3	3	4	3	1	2	2	3	3	3	3	3	3	3	3	3	3	3	3	3
254	2	1	1	3	3	3	3	3	4	3	4	4	3	3	4	4	4	4	3	4	4	4	4	4	4	4	4	4	3	4	3	4	4	3	3	3	4	3	4	3	3	3	3	3	3	3	3	3	3
255	2	1	1	3	3	4	3	3	4	3	3	4	3	3	4	3	3	4	3	4	4	3	3	3	4	3	4	4	3	3	4	3	3	4	4	4	4	3	4	3	3	4	3	4	4	3	3	4	4
256	1	1	1	3	3	3	4	4	4	4	3	3	4	4	3	3	3	4	4	3	3	3	3	3	3	3	3	3	4	3	4	4	4	5	4	4	3	3	4	3	4	4	3	3	4	4	4	4	3
257	2	1	1	3	4	4	4	3	4	4	4	3	3	4	3	4	3	3	3	3	3	3	3	3	3	3	3	3	4	4	4	4	4	3	2	2	4	3	3	3	4	4	3	3	4	4	4	3	3
258	1	1	1	3	4	4	3	4	3	4	3	4	3	4	3	4	4	4	3	3	3	3	3	3	3	3	3	3	4	4	4	4	4	4	3	3	3	3	3	3	3	4	4	4	3	3	3	3	3
259	1	1	1	3	4	3	3	4	4	3	3	4	4	4	4	3	3	4	4	3	4	3	4	3	3	3	3	3	3	3	4	4	4	3	4	3	3	3	4	3	3	3	4	3	3	3	4	3	3
260	2	1	1	3	4	4	4	4	3	4	3	4	3	3	3	4	4	4	3	3	3	3	4	3	3	3	4	4	3	4	3	4	4	3	4	3	3	3	3	3	4	3	3	4	3	3	3	4	4
261	1	1	1	3	3	4	4	4	4	4	4	4	4	4	4	4	4	4	4	4	4	4	4	4	4	4	4	4	4	4	3	3	4	3	3	3	4	4	4	3	3	3	4	4	4	3	4	4	3
262	1	1	1	3	3	4	3	4	3	4	3	4	4	3	3	3	3	3	3	3	3	3	3	3	3	3	3	3	4	3	3	3	3	4	3	3	3	4	4	3	4	4	3	4	3	3	4	3	4
263	2	1	1	3	4	3	4	4	4	4	4	4	3	3	3	3	3	3	3	3	3	3	3	3	3	3	3	3	4	5	5	5	4	4	4	4	3	4	3	3	3	4	4	3	3	4	4	3	4
264	1	1	1	3	3	4	3	4	4	4	4	4	4	3	4	4	3	4	4	3	4	4	4	4	3	3	4	4	3	3	3	3	3	3	3	3	3	3	4	3	3	3	3	3	3	3	3	3	3
265	2	1	1	3	5	5	4	4	4	4	4	4	4	4	4	4	4	4	4	4	4	4	4	4	4	4	4	4	4	5	4	5	4	2	3	2	3	4	4	3	4	4	3	3	4	4	4	4	4
266	2	1	1	3	4	4	4	5	5	4	5	4	5	5	4	4	4	4	4	4	4	4	4	4	4	4	4	4	3	4	4	3	3	3	3	3	3	3	4	3	4	4	3	3	4	4	3	4	4
267	1	1	1	3	3	4	3	4	4	4	4	4	4	4	4	4	4	4	4	4	4	4	4	4	4	4	4	4	3	3	3	2	3	4	4	4	3	4	3	4	3	3	4	4	4	3	4	3	3
268	1	1	1	3	4	3	3	4	3	3	3	4	3	3	4	4	4	4	4	4	4	4	4	4	4	4	4	4	5	4	4	4	5	3	3	3	3	3	4	4	4	4	4	4	3	3	3	3	4
269	1	1	1	2	3	3	4	4	3	4	3	3	4	3	3	4	4	4	3	4	3	3	4	4	3	3	3	3	3	3	3	3	3	3	3	3	3	3	3	3	3	2	3	3	3	3	3	3	3
270	2	1	1	2	3	4	3	3	3	3	4	4	4	3	4	3	3	3	4	4	3	4	4	3	4	4	4	4	3	2	3	3	3	3	4	3	2	3	3	3	2	2	3	3	3	3	3	3	3
271	1	1	1	2	3	3	4	4	4	4	4	4	4	4	4	4	4	4	4	4	4	4	4	4	4	4	4	4	4	4	3	4	4	4	4	4	3	3	4	3	4	4	3	3	4	3	3	4	4
272	2	1	1	3	3	4	3	4	4	3	4	3	3	3	4	4	4	4	4	4	4	4	4	4	4	4	4	4	3	3	2	2	2	2	3	3	3	2	3	2	3	2	2	3	3	2	3	2	3
273	2	1	1	3	4	4	4	4	4	4	4	4	4	4	4	4	4	4	4	4	4	4	4	4	4	4	4	4	4	4	4	3	4	5	4	4	4	4	4	4	3	4	3	4	4	4	4	4	3
274	2	1	1	2	4	4	3	3	4	3	3	4	4	3	3	3	3	4	3	3	3	3	4	4	3	3	3	3	4	4	4	4	4	3	3	4	4	4	3	3	4	3	3	3	4	3	4	3	4
275	1	1	1	2	4	4	3	4	3	3	3	4	3	3	4	4	4	4	4	4	4	4	4	4	4	4	4	4	5	4	5	4	4	5	4	4	4	3	3	3	4	4	3	3	3	3	3	3	3
276	1	1	1	3	4	3	3	4	3	3	3	4	3	4	4	4	4	3	4	4	4	4	4	4	4	4	4	4	5	4	5	4	4	4	5	4	2	2	2	2	3	3	3	2	3	2	3	2	2
277	1	1	1	3	3	3	4	3	3	4	3	3	3	4	4	3	4	4	4	3	3	4	4	4	4	3	3	3	4	4	4	4	4	4	4	4	3	3	4	4	3	3	3	3	4	3	4	4	4
278	1	1	1	3	4	3	4	4	3	4	4	3	3	4	4	4	4	4	4	4	4	4	4	4	4	4	4	4	3	3	3	3	3	4	3	3	3	3	3	4	4	4	4	4	4	4	4	4	4
279	1	1	1	2	4	4	4	4	4	3	4	3	3	4	4	3	4	4	4	4	4	4	4	4	4	4	4	4	3	2	3	3	3	2	3	2	3	4	4	3	3	4	4	3	3	3	3	3	4
280	2	1	1	2	4	4	4	4	3	4	4	3	4	3	3	4	4	4	4	4	4	4	4	4	4	4	4	4	4	3	3	3	3	3	3	3	3	4	4	3	4	3	3	3	3	3	3	3	3
281	2	2	2	3	4	4	4	4	4	4	4	4	4	4	4	4	4	4	4	4	4	4	4	4	4	4	4	4	4	3	3	3	3	4	4	4	3	4	4	3	3	3	4	3	3	3	3	4	4
282	2	1	1	3	4	3	3	4	3	3	4	4	4	4	4	4	4	4	4	4	4	4	4	4	4	4	4	4	3	3	2	3	2	3	3	3	3	3	3	3	3	3	3	3	3	3	3	3	3
283	1	1	1	3	4	3	3	3	4	3	3	3	4	4	4	4	3	4	3	3	4	4	3	3	3	3	3	3	3	4	4	4	4	3	3	4	4	4	4	4	3	4	4	3	3	3	4	4	4
284	2	1	1	1	5	5	5	4	4	4	4	4	5	5	4	4	5	5	4	4	4	4	4	4	4	4	4	4	3	4	4	4	4	4	4	4	4	4	4	3	4	3	4	4	3	4	3	3	3
285	1	1	2	2	4	4	4	5	4	5	4	5	5	4	4	4	5	4	4	4	4	5	5	4	4	4	4	4	4	4	4	5	4	4	5	5	5	4	5	5	4	4	5	5	5	4	4	4	5
286	2	1	1	2	3	3	3	3	3	3	3	3	3	3	3	3	3	3	3	3	3	3	3	3	3	3	3	3	3	4	3	4	4	2	2	2	2	3	3	3	3	3	3	3	3	3	3	3	3
287	2	1	1	3	3	3	3	3	4	3	4	3	3	3	4	4	4	4	4	4	3	3	3	4	3	3	3	3	4	4	4	4	3	4	3	3	3	4	4	4	3	4	3	4	4	4	3	4	4
288	2	1	1	3	4	3	4	4	4	4	3	4	4	4	4	4	4	4	4	4	4	4	4	4	4	4	4	4	4	4	3	3	3	4	4	4	4	4	5	5	4	4	4	5	4	4	4	4	4
289	1	1	1	2	4	4	4	5	5	5	4	5	5	4	5	5	5	5	5	5	5	5	5	5	5	5	5	5	5	5	4	4	5	4	4	4	4	5	4	4	4	4	4	5	4	5	5	4	5
290	1	2	1	3	3	4	4	4	4	4	4	4	4	4	4	4	4	4	4	4	4	4	4	4	4	4	4	4	4	3	4	3	3	3	4	4	3	4	4	4	3	4	3	3	3	3	4	4	4
291	2	1	1	3	4	3	4	3	3	3	3	3	3	3	3	3	3	3	3	3	3	3	3	3	3	3	3	3	4	4	4	4	4	3	4	3	2	3	3	3	3	3	3	3	3	3	3	3	3
292	2	4	1	3	3	3	3	3	3	3	3	3	3	3	3	3	3	3	3	3	3	3	3	3	3	3	3	3	4	3	3	3	3	4	4	4	2	2	2	2	2	1	2	1	1	1	1	1	1
293	1	2	2	2	3	4	3	3	3	3	3	3	3	3	3	4	4	4	3	3	4	4	3	3	3	3	3	3	3	3	3	3	3	2	2	3	2	2	2	3	2	2	3	3	2	3	3	2	3
294	1	1	2	2	3	3	4	4	4	4	4	4	4	4	4	4	4	4	4	4	4	4	4	4	4	4	4	4	4	4	4	4	4	4	4	4	4	4	4	4	4	4	4	4	4	4	4	4	4
295	2	1	1	3	4	3	3	3	3	3	4	3	3	3	3	4	4	3	3	3	3	3	3	3	3	3	3	3	3	4	3	4	3	3	3	3	4	3	3	4	4	3	3	3	3	4	3	4	3
296	1	1	1	2	3	4	3	4	3	4	3	4	3	4	4	4	4	4	4	4	4	4	4	4	4	4	4	4	3	4	4	4	4	3	4	4	3	4	3	4	4	3	3	3	3	3	3	3	3
297	1	1	1	2	4	3	3	3	4	4	4	3	3	3	3	3	3	3	3	3	3	3	3	3	3	3	3	3	3	4	4	3	3	3	3	3	4	4	4	3	3	3	3	3	3	3	3	3	3
298	1	2	2	2	3	3	3	3	4	3	4	4	3	4	3	3	4	4	4	4	4	4	3	3	3	3	3	3	4	3	4	4	4	4	3	3	3	4	4	4	4	4	3	3	3	4	4	4	3
299	2	1	2	2	4	4	4	3	4	4	3	3	3	3	3	3	3	3	3	3	3	3	3	3	3	3	3	3	3	3	3	3	3	3	3	3	3	4	3	3	3	3	3	3	3	3	3	3	3
300	2	1	1	3	3	4	3	4	3	3	3	3	3	4	4	4	4	4	3	3	3	4	4	4	4	3	3	3	3	3	3	4	4	3	4	4	3	4	3	4	4	3	3	3	4	4	4	4	4
301	2	1	1	3	3	4	4	4	4	4	4	4	3	3	4	3	3	3	4	4	4	4	4	4	4	4	4	4	4	4	3	4	3	4	3	3	4	4	3	4	3	3	3	3	3	4	4	3	3
302	1	2	1	3	5	5	4	5	5	4	4	4	4	4	4	4	4	4	4	4	4	4	4	4	4	4	4	4	4	4	4	4	4	3	4	4	4	3	4	4	4	3	4	3	3	4	4	4	4
303	1	1	1	3	4	3	4	4	4	4	4	4	4	4	4	4	4	4	4	4	4	4	4	4	4	4	4	4	3	3	2	2	2	3	4	4	4	4	4	4	4	4	4	4	4	4	4	4	4
304	1	1	1	4	3	3	3	4	4	4	4	4	4	4	4	4	4	4	4	4	4	4	4	4	4	4	4	4	4	3	4	3	4	3	4	3	3	3	4	4	3	3	3	3	4	4	4	4	4
305	2	1	1	3	3	4	4	3	4	4	4	3	3	3	3	4	4	4	4	4	4	3	3	4	3	3	4	4	3	3	3	3	3	2	2	2	4	4	3	3	4	4	4	3	3	3	4	4	4
306	2	2	1	3	5	5	5	4	4	5	4	4	4	5	5	5	4	5	4	5	5	5	5	5	5	5	4	4	4	4	4	4	4	4	4	4	4	4	4	4	3	3	3	4	4	4	4	3	4
307	1	1	1	4	4	5	4	4	4	4	5	5	4	5	4	4	5	5	4	5	4	5	4	5	4	4	5	4	4	5	4	5	4	3	3	3	4	4	4	4	4	5	5	4	4	4	5	4	5
308	2	1	1	3	3	4	4	3	3	3	3	3	3	3	3	3	3	3	3	3	3	3	3	3	3	3	3	3	4	4	3	3	3	3	4	4	4	4	3	4	3	4	4	4	4	4	4	4	4
309	2	1	1	3	3	3	2	2	2	2	3	3	2	3	2	2	2	3	3	3	3	3	3	3	3	3	3	3	3	4	4	4	4	3	3	3	5	4	5	5	5	5	5	4	4	4	4	4	4
310	2	2	2	3	4	4	4	4	4	4	4	4	4	4	4	4	4	4	4	4	4	4	4	4	4	4	4	4	4	4	4	4	4	4	4	4	4	4	4	4	4	4	4	4	4	4	4	4	4
311	1	1	1	3	4	4	4	5	4	5	5	4	5	5	4	5	4	4	4	4	4	5	4	4	4	4	4	4	3	3	3	3	3	4	4	4	3	4	3	4	3	4	3	3	4	4	3	4	3
312	2	1	1	3	3	4	4	4	3	3	4	4	4	3	3	4	4	3	3	3	4	4	3	3	4	4	4	4	3	4	4	4	4	4	4	4	3	4	3	4	3	4	4	4	4	4	4	3	4
313	2	2	2	2	3	3	4	3	3	4	3	4	3	4	4	3	3	4	4	4	4	4	4	4	4	4	4	4	4	4	4	4	4	4	4	4	4	3	3	4	3	4	3	3	3	3	3	3	3
314	2	1	1	3	4	4	4	4	4	5	4	4	5	4	5	4	4	4	4	4	4	4	4	4	4	4	4	4	5	5	4	4	4	3	3	3	4	4	4	3	3	4	3	4	4	4	4	3	3
315	2	1	1	3	4	5	4	5	5	5	4	5	5	5	4	4	4	4	4	4	4	4	4	4	4	4	4	4	5	4	4	4	4	4	4	5	3	4	3	3	3	4	4	3	4	4	4	3	3
316	1	1	1	2	3	3	3	3	3	3	3	3	3	3	3	3	3	3	3	3	3	3	3	3	3	3	3	3	3	3	3	3	3	3	3	3	3	3	3	3	3	3	3	3	3	3	3	3	3
317	2	1	1	3	4	3	4	4	3	3	4	4	3	4	3	3	4	4	3	4	3	3	4	4	4	4	4	4	4	4	3	3	4	4	4	4	3	2	3	3	3	3	3	3	3	3	3	3	3
318	2	1	1	2	4	3	3	3	3	3	3	3	3	3	3	3	3	3	3	3	3	3	3	3	3	3	3	3	3	4	3	3	4	3	3	3	3	3	3	2	3	3	3	3	3	3	3	3	3
319	2	1	1	3	4	3	4	3	3	3	4	3	4	3	3	4	4	4	4	4	4	4	4	4	4	4	4	4	4	4	3	3	3	4	3	3	3	3	3	4	4	4	4	4	4	4	4	4	4
320	2	2	2	4	3	4	4	3	4	4	4	4	4	4	4	4	4	4	4	4	4	4	4	4	4	4	4	4	3	3	4	4	4	4	4	4	3	4	3	4	4	3	4	4	4	3	3	4	4
321	2	1	1	3	3	3	3	3	3	3	3	3	3	3	3	3	3	3	3	3	3	3	3	3	3	3	3	3	3	3	3	3	3	3	3	3	3	3	3	3	3	3	3	3	3	3	3	3	3
322	2	1	1	3	4	3	3	3	4	4	4	3	4	4	4	4	4	4	4	4	4	4	4	4	4	4	4	4	3	3	3	3	3	2	3	3	4	4	3	4	4	3	3	3	3	3	3	3	3
323	1	1	1	3	3	3	4	3	4	3	3	3	3	3	3	3	3	3	3	3	3	3	3	3	3	3	3	3	3	4	4	3	3	4	3	3	4	4	3	3	3	3	3	3	3	3	3	3	3
324	2	1	1	3	5	4	5	4	4	5	5	4	5	5	5	4	5	4	5	4	4	4	4	4	4	4	4	4	4	4	4	5	4	4	4	4	3	3	4	4	3	3	4	3	4	3	3	3	3
325	2	1	1	3	4	3	4	4	3	3	4	3	4	4	3	3	3	4	4	4	3	4	4	4	3	4	3	3	4	4	3	4	4	4	4	4	4	5	4	5	5	5	5	4	4	4	4	4	4
326	2	4	3	2	3	3	4	3	3	4	3	4	4	3	4	3	3	3	4	3	4	4	3	3	3	3	3	3	4	4	3	3	3	3	3	3	4	4	3	3	3	3	3	4	3	3	3	3	3
327	1	1	1	3	3	3	3	3	2	3	2	2	3	3	3	2	2	3	2	2	2	2	2	2	2	2	2	2	3	3	3	3	3	4	4	4	3	3	3	3	3	3	3	3	3	3	3	3	3
328	2	3	1	2	3	3	3	3	3	3	3	3	3	3	3	3	3	3	3	3	3	3	3	3	3	3	3	3	3	3	3	3	3	3	3	3	3	3	3	3	3	3	3	3	3	3	3	3	3
329	2	1	1	3	4	4	4	4	3	4	3	3	3	3	3	3	3	4	3	3	3	4	4	3	3	3	3	4	4	3	3	3	3	3	3	3	3	3	3	3	3	3	3	3	3	3	3	3	3
330	2	1	1	3	3	4	3	3	3	4	4	4	4	3	4	4	4	3	4	4	4	3	4	4	4	4	4	4	4	4	4	4	4	4	4	4	4	3	3	3	3	3	3	3	3	3	3	3	3
331	2	1	1	3	4	3	4	3	4	3	4	4	3	3	4	3	3	3	3	3	4	4	3	3	4	3	4	4	4	3	4	3	3	3	3	3	3	3	3	3	2	2	2	2	3	3	2	3	2
332	1	2	1	1	3	3	3	3	3	3	3	3	3	3	3	3	3	3	3	3	3	3	3	3	3	3	3	3	3	3	3	3	3	3	3	3	3	3	3	3	3	3	3	3	3	3	3	3	3
333	2	1	1	3	4	4	3	3	3	3	3	4	4	4	4	3	3	3	4	3	3	3	3	4	4	4	4	4	3	4	3	3	3	3	3	3	4	3	3	4	4	4	3	3	3	4	4	4	4
334	2	1	3	4	5	5	4	4	5	4	5	5	4	4	4	5	5	5	5	5	5	5	5	5	5	5	5	5	4	5	5	5	5	5	5	5	4	4	5	5	4	4	4	4	4	4	4	4	4
335	2	2	1	3	3	3	3	3	4	3	4	4	4	4	4	4	4	4	4	4	4	4	4	4	4	4	4	4	3	3	4	4	3	4	3	3	3	4	3	3	4	4	4	3	3	3	3	3	4
336	2	1	1	3	5	5	4	4	4	4	5	5	4	4	5	5	5	5	4	5	4	5	4	4	4	4	4	4	4	4	4	4	4	4	4	4	3	2	3	3	3	3	3	3	3	3	3	3	3
337	2	1	1	3	3	3	3	3	3	3	3	3	3	3	3	3	3	3	3	3	3	3	3	3	3	3	3	3	3	3	3	3	3	3	3	3	3	3	3	3	3	3	3	3	3	3	3	3	3
338	2	1	1	3	3	4	4	3	4	4	4	4	4	4	4	4	4	4	4	4	4	4	4	4	4	4	4	4	3	3	3	3	3	4	4	4	3	3	3	4	4	4	4	4	4	4	4	4	4
339	1	2	2	3	4	4	4	3	3	3	3	4	4	4	3	3	4	4	3	4	3	4	4	4	4	4	4	4	4	3	4	4	4	3	3	3	3	3	3	4	4	4	3	4	3	3	3	3	3
340	1	1	1	2	4	4	3	4	4	4	4	4	3	4	3	4	3	4	3	3	3	3	3	3	3	3	3	3	3	3	3	3	3	3	4	3	4	4	4	3	4	3	3	3	4	3	3	4	3
341	1	2	2	4	3	2	2	2	3	2	3	3	2	2	3	2	2	2	2	3	2	3	3	2	2	3	3	2	4	5	4	4	4	4	3	3	3	4	3	4	3	4	4	4	4	4	4	4	4
342	2	1	1	3	5	5	4	5	4	4	4	4	4	4	4	4	4	4	4	4	4	4	4	4	4	4	4	4	3	4	4	3	3	3	3	3	3	3	3	4	4	4	4	4	3	3	3	3	3
343	1	1	1	3	4	4	4	4	4	4	4	4	3	4	4	3	3	3	4	3	4	4	4	4	3	4	4	3	4	3	3	4	4	4	3	3	2	2	3	3	2	3	2	2	2	2	3	2	3
344	1	2	1	3	4	3	3	3	3	4	3	4	3	3	4	4	3	3	3	4	4	4	4	3	4	3	3	3	3	2	3	2	2	2	3	3	2	3	3	2	2	3	3	3	2	2	3	3	3
345	2	1	1	3	3	4	4	4	3	3	4	4	4	4	4	4	4	4	4	4	4	4	4	4	4	4	4	4	4	3	3	3	3	4	3	3	2	2	2	3	2	2	3	3	3	2	2	2	2
346	2	1	1	3	3	4	3	4	3	4	4	3	4	4	4	4	3	3	3	4	4	3	4	3	3	3	4	4	3	3	2	2	2	3	3	3	2	2	2	2	2	2	2	2	2	2	2	2	2
347	2	1	1	3	4	4	3	4	4	3	3	3	4	4	4	3	4	4	4	3	3	4	3	4	4	4	4	4	4	3	3	3	3	3	3	3	3	3	2	2	2	2	2	2	2	2	2	2	2
348	2	1	1	3	4	4	4	3	3	4	3	3	4	3	3	4	4	4	4	4	4	4	4	4	4	4	4	4	4	4	4	4	4	4	4	4	4	3	4	4	4	4	4	4	4	4	4	4	4
349	1	1	2	3	3	3	3	4	3	4	4	3	3	3	4	4	3	3	3	3	3	4	3	3	4	3	3	3	4	4	4	4	4	2	2	2	4	3	4	4	4	3	3	3	4	3	4	3	3
350	1	2	2	2	4	4	3	3	3	3	3	3	3	3	3	3	3	3	3	3	3	3	3	3	3	3	3	3	3	3	4	4	3	4	3	3	3	3	3	3	3	3	3	3	3	3	3	3	3
351	2	1	1	3	4	4	4	5	4	4	4	5	5	5	4	5	5	5	5	4	4	5	4	5	4	4	4	4	3	3	3	3	4	3	4	4	5	4	5	4	4	5	5	4	4	4	5	4	4
352	1	1	1	3	4	3	4	4	4	4	4	4	4	4	4	4	4	4	4	4	4	4	4	4	4	4	4	4	3	3	4	4	4	4	5	4	2	2	2	2	3	2	2	2	3	2	3	3	3
353	1	1	1	3	4	4	4	5	5	4	5	4	5	5	4	5	5	5	5	5	5	5	5	5	5	5	5	5	3	4	4	4	4	5	5	5	2	2	2	2	2	2	2	2	2	2	2	2	2
354	1	1	1	3	3	4	3	3	4	3	4	3	3	3	3	3	3	3	4	3	4	4	4	4	4	4	4	4	4	4	4	4	4	3	4	3	3	2	3	2	2	3	2	2	3	3	2	2	3
355	2	1	1	3	4	4	4	4	4	3	4	4	4	3	4	4	4	4	4	4	4	4	4	4	4	4	4	4	4	4	4	3	4	3	4	3	4	4	3	3	4	3	3	3	3	3	3	3	3
356	2	1	1	4	4	3	3	4	3	3	4	4	3	4	4	4	3	3	3	4	3	4	3	4	4	4	4	4	4	3	4	4	4	3	4	4	4	5	5	4	4	4	4	4	4	4	4	4	4
357	1	1	1	3	4	4	5	4	5	5	4	5	5	4	5	5	4	4	4	5	4	4	5	4	5	5	4	4	3	3	3	4	3	3	3	4	4	4	4	4	4	3	3	3	3	4	4	4	4
358	2	1	1	3	4	3	3	3	4	4	3	4	4	4	3	4	4	3	4	4	4	4	4	4	3	4	4	4	3	3	3	3	3	3	3	4	2	3	2	3	3	3	3	3	3	3	3	3	3
359	1	1	1	3	4	4	4	4	3	4	3	4	3	3	4	4	4	4	4	4	4	4	4	4	4	4	4	4	4	3	3	3	3	4	4	4	3	2	2	3	2	3	2	2	3	3	3	3	3
360	2	1	1	2	4	4	5	4	4	5	5	4	4	4	4	4	5	5	5	4	4	4	4	4	4	4	4	4	3	3	3	3	3	4	5	4	1	1	2	2	2	2	2	2	2	2	1	1	1
[truncated: 9 more columns]
